# Supplementary material for: Low Meat Consumption in the Netherlands Is Associated With Higher Intake of Fish, Nuts, Seeds, Cheese, Sweets, and Snacks: Results From a Two-Part Model
Source: Front Nutr. 2022 Jan 26;8:741286. doi: 10.3389/fnut.2021.741286 (PMC8825789; doi:10.3389/fnut.2021.741286)
Supplement: Supplementary file 2 [file Data_Sheet_2.xlsx]

## Sheet: Predicted intake and CI
Supplementary Material 4.
Predicted intake (Probability * Amount), predicted probability and predicted amount and corresponding confidence intervals of food groups presented by mean total meat consumption per quartile (based on the total population), gender and age derived from the Dutch National Food Consumption Survey 2012-2016.
		Sex
		Male				Female				Male				Female				Male				Female
		Meat quartile
		Q1 (10.2 g)	Q2 (54.3 g)	Q3 (98.0 g)	Q4 (179.2 g)	Q1	Q2	Q3	Q4	Q1	Q2	Q3	Q4	Q1	Q2	Q3	Q4	Q1	Q2	Q3	Q4	Q1	Q2	Q3	Q4
Age class	Food group	Probability * Amount (P*A) (g). Depicted as mean (confidence interval).								Amount users (A) (g). Depicted as mean (confidence interval).								Probability use (P) (%). Depicted as mean (confidence interval).
1_8	Potatoes	41.78 (36.24;47.51)	55.16 (50.52;59.59)	69.58 (63.67;75.14)	96.59 (83.37;109.35)	42.48 (37.05;48.62)	55.9 (51.11;60.93)	69.71 (63.77;75.67)	93.06 (82.01;104.71)	102.86 (93.71;113.01)	108.14 (100.87;115.74)	113.64 (106.58;121.54)	124.62 (110.87;139.07)	107.66 (98.63;118.24)	110.15 (103.06;117.64)	112.68 (105.67;119.82)	117.54 (105.12;130.43)	0.39 (0.35;0.44)	0.5 (0.47;0.53)	0.6 (0.56;0.64)	0.77 (0.71;0.82)	0.38 (0.34;0.42)	0.5 (0.46;0.53)	0.61 (0.57;0.64)	0.78 (0.73;0.83)
9_18	Potatoes	52.05 (44.56;60.08)	61.01 (54.53;67.55)	70.34 (64.26;75.71)	88.08 (78.63;97.02)	52.27 (44.9;60.99)	64.79 (58.23;71.94)	78.09 (71.06;85.04)	103.26 (91.46;115.73)	136.05 (122.6;151.84)	137.87 (126.53;149.71)	139.68 (130.17;149.48)	143.13 (131.23;155.39)	144.52 (131.1;160.21)	147.3 (136.51;158.79)	150.11 (140.71;160.38)	155.48 (141.45;169.52)	0.38 (0.33;0.43)	0.44 (0.4;0.48)	0.5 (0.47;0.53)	0.61 (0.56;0.66)	0.36 (0.32;0.4)	0.44 (0.4;0.47)	0.52 (0.48;0.55)	0.66 (0.6;0.72)
19_50	Potatoes	47.82 (40.39;55.56)	56.18 (49.91;62.36)	65.14 (59;70.72)	83.14 (73.4;92.65)	42.17 (35.82;49.97)	51.99 (45.96;58.52)	62.84 (56.6;69.47)	85.21 (75.22;96.2)	128.77 (115.28;144.71)	132.62 (121.43;144.93)	136.56 (126.23;147.26)	144.18 (131.77;157.56)	133.56 (120.11;149.5)	137.83 (126.36;150.65)	142.2 (131.55;153.68)	150.69 (136.84;165.54)	0.36 (0.32;0.42)	0.42 (0.38;0.46)	0.47 (0.44;0.5)	0.57 (0.52;0.62)	0.31 (0.27;0.35)	0.37 (0.34;0.41)	0.43 (0.4;0.47)	0.56 (0.51;0.61)
51_79	Potatoes	70.36 (61.17;79.78)	80.54 (73.17;87.94)	90.99 (83.75;97.27)	110.77 (100.25;120.37)	61.91 (53.95;70.82)	71.75 (65;79.35)	81.84 (75.44;88.87)	100.76 (91.3;110.62)	140.68 (128.88;153.63)	144.89 (134.96;154.64)	149.18 (140.64;157.61)	157.49 (146.33;168.8)	136.61 (125.48;148.87)	139.59 (130.34;148.66)	142.6 (134.71;151)	148.37 (137.97;158.51)	0.48 (0.43;0.53)	0.53 (0.5;0.57)	0.59 (0.56;0.62)	0.68 (0.64;0.73)	0.43 (0.39;0.48)	0.49 (0.46;0.53)	0.55 (0.52;0.59)	0.66 (0.61;0.71)
1_8	Vegetables	94.13 (84.44;104.28)	100.52 (92.71;108.4)	106.5 (97.34;115.34)	116.67 (99.55;134.51)	90.35 (81.37;100.46)	102.16 (94.15;110.36)	114.84 (106.1;124.84)	141.19 (121.76;161.8)	116.4 (105.82;127.9)	119.12 (110.68;127.53)	121.88 (112.74;131.52)	127.17 (109.56;145.92)	110.12 (100.89;120.46)	120.46 (112.67;128.81)	131.66 (123.26;141.68)	155.32 (136.62;176.84)	0.74 (0.7;0.78)	0.79 (0.76;0.81)	0.83 (0.8;0.85)	0.88 (0.84;0.92)	0.76 (0.72;0.79)	0.79 (0.77;0.82)	0.82 (0.79;0.85)	0.87 (0.82;0.91)
9_18	Vegetables	87.45 (77.49;97.74)	90.71 (82.45;98.61)	94.05 (86.19;101.61)	100.58 (88.82;112.11)	110.72 (97.54;125.1)	116.3 (105.39;127.43)	121.57 (111.58;132.05)	130.68 (114.85;148.38)	105.14 (93.85;117.28)	108.62 (99.2;117.61)	112.18 (102.99;120.7)	119.1 (106.6;132.41)	137.63 (123.71;152.72)	139.79 (127.96;151.79)	141.96 (130.85;153.16)	146.08 (128.59;164.19)	0.8 (0.76;0.83)	0.8 (0.77;0.83)	0.8 (0.78;0.83)	0.81 (0.77;0.84)	0.77 (0.72;0.81)	0.8 (0.77;0.83)	0.82 (0.8;0.85)	0.87 (0.82;0.91)
19_50	Vegetables	112.48 (101.05;124.13)	121.35 (111.43;130.8)	130.73 (120.66;140.26)	149.82 (133.56;164.83)	146.61 (132.06;162.2)	157.93 (144.79;170.96)	169.46 (156.97;182.15)	191.78 (172.72;211.45)	127.41 (115.36;140.58)	136.01 (125.45;146.36)	145.1 (134.5;155.25)	163.65 (148;179.62)	170.73 (155.69;187.24)	179.64 (166.08;193.36)	188.93 (176.06;202.59)	207.49 (187.07;227.83)	0.86 (0.82;0.89)	0.87 (0.85;0.89)	0.88 (0.86;0.9)	0.9 (0.87;0.92)	0.83 (0.8;0.87)	0.86 (0.83;0.88)	0.88 (0.85;0.9)	0.91 (0.87;0.94)
51_79	Vegetables	137.6 (123.33;151.66)	147.96 (136.78;158.95)	158.14 (147.17;168.61)	176.96 (161.24;192.21)	178.26 (161.72;196.05)	193.53 (179.09;208.02)	209.33 (195.32;222.64)	240.63 (219.87;261.92)	155.11 (140.84;170.31)	162.41 (150.57;174.22)	169.99 (159.11;180.46)	185.01 (169.01;201.03)	199.48 (183.49;217.24)	212.48 (198.36;226.99)	226.21 (212.48;240.2)	254.1 (232.49;274.93)	0.87 (0.83;0.9)	0.9 (0.87;0.92)	0.92 (0.9;0.93)	0.95 (0.92;0.97)	0.88 (0.84;0.91)	0.9 (0.88;0.92)	0.91 (0.89;0.93)	0.94 (0.91;0.96)
1_8	Legumes	2.88 (1.53;5.32)	3.1 (1.92;4.73)	3.34 (1.96;5.25)	3.82 (1.3;9.33)	2.9 (1.62;5.41)	2.87 (1.86;4.36)	2.85 (1.73;4.5)	2.8 (1.06;6.62)	112.4 (50.17;212.36)	128.2 (61.55;218.77)	146.05 (64.56;259.9)	186.09 (59.56;428.35)	129.48 (59.62;233.07)	123.83 (57.07;205.21)	118.48 (52.35;206.33)	109.15 (35.32;228.68)	0.04 (0.02;0.06)	0.04 (0.03;0.05)	0.03 (0.02;0.05)	0.03 (0.01;0.06)	0.03 (0.02;0.05)	0.03 (0.02;0.05)	0.04 (0.02;0.05)	0.04 (0.02;0.07)
9_18	Legumes	5.86 (3.28;10.05)	4.02 (2.49;6.5)	2.76 (1.72;4.35)	1.37 (0.65;2.47)	2.35 (1.18;4.69)	3.23 (1.98;5.25)	4.42 (2.75;7.29)	7.94 (3.04;19.78)	101.58 (51.97;265.43)	84.25 (43.29;218.43)	69.99 (36.12;182.65)	49.59 (25.2;130.84)	53.61 (25.1;145.11)	77.12 (40.57;186.54)	110.58 (59.28;259.5)	216.02 (93.48;652.34)	0.05 (0.03;0.08)	0.04 (0.03;0.06)	0.03 (0.02;0.05)	0.02 (0.01;0.04)	0.04 (0.02;0.06)	0.04 (0.03;0.05)	0.04 (0.03;0.05)	0.03 (0.02;0.06)
19_50	Legumes	4.3 (2.19;7.78)	4.41 (2.52;7.04)	4.52 (2.69;6.66)	4.74 (2.41;8.28)	5.35 (3.18;8.8)	5.47 (3.58;8.03)	5.6 (3.71;7.96)	5.85 (3.19;9.56)	74.82 (41.37;157.32)	79.42 (45.49;158.11)	84.27 (48.74;168.47)	94.06 (49.04;207.73)	79.39 (45.34;153.71)	81.28 (47.82;151.45)	83.19 (48.35;156.25)	86.86 (48.5;169.41)	0.04 (0.03;0.07)	0.04 (0.03;0.06)	0.04 (0.03;0.06)	0.04 (0.02;0.06)	0.05 (0.03;0.08)	0.05 (0.04;0.07)	0.05 (0.04;0.07)	0.05 (0.03;0.08)
51_79*	Legumes	6.86 (3.86;17.25)	6.51 (3.96;14.6)	6.18 (3.87;12.76)	5.61 (2.93;12.38)	8.23 (4.62;18.92)	6.73 (4.07;14.66)	5.51 (3.38;11.82)	3.79 (2.02;9.27)	140.21 (92.88;208.15)	132.09 (100.14;173.34)	124.51 (100.37;153.07)	111.57 (78.61;156.98)	138.67 (103.74;183.8)	126.84 (99.93;159.41)	116.12 (90.71;143.44)	98.54 (69.93;139.73)	0.05 (0.03;0.11)	0.05 (0.03;0.1)	0.05 (0.03;0.1)	0.05 (0.03;0.1)	0.06 (0.04;0.12)	0.05 (0.03;0.11)	0.05 (0.03;0.09)	0.04 (0.02;0.08)
1_8	Fruit	245.36 (226.72;262.36)	229.5 (216.49;242.39)	214.48 (199.84;229.04)	188.29 (164.2;211.51)	226.86 (210.14;244.8)	226.04 (211.94;240.24)	225.22 (211.21;240.41)	223.7 (199.01;249.56)	273.38 (255.52;292.26)	259.36 (245.84;272.2)	246.17 (231.91;260.49)	223.42 (199.68;247.92)	258.18 (242.08;275.52)	257.14 (244.27;270.36)	256.12 (241.86;270.47)	254.22 (228.86;280.62)	0.87 (0.83;0.89)	0.85 (0.83;0.87)	0.83 (0.81;0.86)	0.8 (0.74;0.85)	0.84 (0.81;0.87)	0.84 (0.82;0.87)	0.84 (0.82;0.87)	0.84 (0.79;0.89)
9_18	Fruit	90.28 (76.95;104.2)	88.96 (77.8;99.2)	87.64 (77.36;96.59)	85.12 (71.29;98.63)	128.31 (111.53;146.22)	126.78 (112.68;141.53)	125.04 (111.2;139.48)	121.17 (100.87;143.89)	145.28 (127.82;164.95)	145.64 (131.78;160.81)	146 (132.94;159.69)	146.68 (128.85;166.97)	183.06 (164.03;205.44)	186.63 (170.23;203.59)	190.24 (174.74;207.57)	197.13 (171.28;226.26)	0.53 (0.48;0.58)	0.52 (0.48;0.56)	0.51 (0.47;0.54)	0.49 (0.44;0.53)	0.61 (0.57;0.66)	0.59 (0.56;0.63)	0.57 (0.53;0.6)	0.52 (0.46;0.58)
19_50	Fruit	97.14 (83.02;112.82)	94.22 (82.5;106.1)	91.35 (79.98;101.96)	86.12 (71.79;100.52)	172.07 (148.91;198.45)	165.65 (146.14;187.3)	159.33 (141.59;179.07)	147.77 (124.17;174.43)	150.4 (130.5;172.63)	148.62 (132.49;165.52)	146.87 (131.6;162.41)	143.67 (123.8;165.29)	239.81 (211.85;269.99)	236.18 (212.92;260.61)	232.64 (209.72;255.99)	226.19 (196.23;258.81)	0.54 (0.49;0.59)	0.53 (0.49;0.56)	0.51 (0.48;0.55)	0.49 (0.44;0.54)	0.62 (0.57;0.66)	0.6 (0.56;0.64)	0.58 (0.55;0.62)	0.55 (0.49;0.6)
51_79	Fruit	150.82 (131.97;170.65)	142.88 (128.36;156.96)	135.06 (121.55;147.32)	120.76 (104.62;136.76)	211.16 (187.97;237.13)	207.88 (187.66;229.37)	204.58 (185.5;223.79)	198.28 (176.09;224.11)	186.7 (166.08;209.39)	181.75 (166.03;197.46)	176.97 (162.35;190.91)	168.42 (148.87;188.84)	250.54 (226.38;276.46)	249.31 (228.66;270.08)	248.1 (228.52;267.16)	245.85 (221.55;271.7)	0.73 (0.68;0.77)	0.7 (0.66;0.73)	0.67 (0.64;0.7)	0.62 (0.57;0.66)	0.77 (0.73;0.81)	0.76 (0.73;0.79)	0.75 (0.71;0.78)	0.72 (0.68;0.77)
1_8	Nuts and Seeds	9.22 (7.52;11.1)	7.43 (6.28;8.56)	5.96 (4.85;7.03)	3.9 (2.64;5.46)	7.85 (6.41;9.56)	6.41 (5.44;7.47)	5.18 (4.14;6.35)	3.38 (2.23;5.08)	28.38 (23.88;33.65)	25.51 (21.95;29.48)	22.96 (19.44;27)	18.87 (14.44;24.37)	24.88 (20.97;29.14)	23.62 (20.27;27.4)	22.42 (18.65;26.95)	20.37 (15.12;27.53)	0.28 (0.24;0.33)	0.25 (0.22;0.28)	0.22 (0.19;0.25)	0.17 (0.12;0.22)	0.27 (0.23;0.32)	0.23 (0.2;0.26)	0.19 (0.16;0.23)	0.14 (0.1;0.19)
9_18	Nuts and Seeds	9.1 (6.96;11.83)	7.97 (6.34;9.72)	6.94 (5.59;8.28)	5.27 (3.73;7.11)	6.84 (5.04;9.06)	5.7 (4.56;7.09)	4.74 (3.67;6.08)	3.29 (2.11;5.06)	32.41 (24.57;42.95)	31.96 (24.82;40.57)	31.51 (24.67;39.8)	30.71 (22.67;41.74)	30.86 (23.92;39.46)	29.53 (23.29;37.36)	28.27 (21.77;36.69)	26.06 (17.36;39.18)	0.26 (0.21;0.31)	0.23 (0.19;0.26)	0.2 (0.17;0.23)	0.16 (0.12;0.19)	0.2 (0.16;0.25)	0.18 (0.15;0.2)	0.15 (0.13;0.18)	0.11 (0.08;0.16)
19_50	Nuts and Seeds	15.22 (12.45;18.42)	12.28 (10.29;14.31)	9.84 (8.3;11.34)	6.39 (4.88;8.04)	12.86 (10.33;15.74)	10.19 (8.53;12.08)	8.02 (6.68;9.65)	5.02 (3.67;6.81)	36.83 (30.59;44.76)	33.06 (27.8;38.92)	29.7 (24.85;35.26)	24.33 (19.31;30.6)	36.56 (30.24;43.69)	32.72 (27.63;38.58)	29.32 (24.61;34.87)	23.91 (18.67;31.09)	0.37 (0.32;0.43)	0.33 (0.29;0.37)	0.29 (0.26;0.33)	0.23 (0.18;0.27)	0.31 (0.27;0.36)	0.28 (0.24;0.31)	0.24 (0.21;0.27)	0.18 (0.14;0.22)
51_79	Nuts and Seeds	11.76 (9.35;14.53)	10.23 (8.44;12.14)	8.81 (7.32;10.35)	6.48 (4.81;8.32)	11.44 (9.08;14.21)	9.23 (7.56;11.11)	7.4 (6.07;8.86)	4.82 (3.54;6.4)	36.36 (29.36;45.01)	36.62 (30.06;44.4)	36.89 (30.14;44.77)	37.39 (28.7;48.34)	41.14 (32.95;50.61)	37.58 (30.32;45.84)	34.35 (27.76;42.34)	29.06 (22.08;37.84)	0.34 (0.28;0.39)	0.29 (0.25;0.33)	0.25 (0.22;0.28)	0.18 (0.14;0.22)	0.29 (0.25;0.34)	0.26 (0.22;0.29)	0.23 (0.19;0.26)	0.17 (0.14;0.21)
1_8*	Dairy	721.01 (660.73;783.33)	668.82 (623.6;716.16)	620.66 (576.11;669.15)	539.76 (479.57;610.54)	677.61 (620.51;735.97)	648.45 (602.73;698.76)	620.74 (574.18;669.7)	572.26 (508.89;637.49)	741.68 (678.02;805.09)	689.99 (643.49;737.36)	642.33 (595.56;689.73)	562.33 (497.48;634.03)	702.67 (642.44;760.3)	673.53 (626;721.78)	645.84 (597.62;693.16)	597.39 (529.14;664.58)	0.97 (0.96;1)	0.97 (0.96;0.99)	0.97 (0.96;0.99)	0.96 (0.94;0.99)	0.96 (0.95;0.99)	0.96 (0.95;0.99)	0.96 (0.95;0.99)	0.96 (0.94;0.99)
9_18	Dairy	439.08 (392.2;488.24)	413.98 (375.29;450.12)	389.64 (355.52;421.53)	345.37 (303.24;386.63)	378.08 (337.61;421.91)	370.99 (336.72;407.1)	363.78 (330.83;398.38)	349.86 (304.78;398.71)	449.75 (401.91;500.2)	427.4 (388.71;464.67)	406.34 (371.08;437.58)	369.94 (327.73;412.22)	395.36 (355;438.5)	390.53 (357.07;425.61)	385.8 (352.47;420)	377.16 (328.33;428.08)	0.96 (0.94;0.97)	0.94 (0.93;0.96)	0.93 (0.91;0.94)	0.89 (0.86;0.92)	0.92 (0.9;0.95)	0.91 (0.89;0.93)	0.9 (0.88;0.92)	0.88 (0.84;0.92)
19_50	Dairy	358.49 (319.18;399.4)	337.69 (308.08;368.2)	317.42 (288.92;344.95)	280.22 (245.81;315.24)	421.05 (376.99;467.31)	410.65 (372.59;448.67)	400.05 (364.64;435.5)	379.37 (335.63;426.63)	365.37 (326.78;406.57)	346.86 (317.21;377.6)	329.45 (300.31;357.29)	299.38 (264.23;335.21)	432.36 (388.49;478.78)	424.47 (386.57;462.57)	416.8 (381.57;452.13)	402.9 (357.29;450.38)	0.97 (0.95;0.98)	0.96 (0.94;0.97)	0.94 (0.92;0.96)	0.9 (0.87;0.93)	0.96 (0.94;0.97)	0.95 (0.93;0.96)	0.93 (0.92;0.95)	0.91 (0.87;0.94)
51_79	Dairy	397.13 (355.04;441.33)	387.57 (353.74;421.99)	378.28 (346.67;408.98)	361.5 (322.15;400.86)	462.27 (414.22;509.1)	445.26 (404.79;484.82)	428.95 (391.75;465.37)	400 (360.54;443.5)	404.22 (362.26;448.59)	395.06 (361.38;429.93)	386.19 (354.09;417.06)	370.22 (331.67;410.3)	470.37 (423.71;517.99)	453.91 (414.37;492.6)	438.18 (401.97;475.18)	410.37 (369.54;453.23)	0.97 (0.95;0.98)	0.96 (0.95;0.98)	0.96 (0.95;0.98)	0.96 (0.93;0.97)	0.97 (0.95;0.98)	0.96 (0.95;0.98)	0.96 (0.95;0.97)	0.95 (0.93;0.97)
1_8	Milk	509.14 (469.05;549.22)	486.29 (453.37;517.64)	463.79 (427.27;499.31)	422.33 (367.59;474.48)	456.51 (418.98;497.37)	450.22 (417.12;482.85)	443.8 (410.3;479.62)	431.39 (379.89;487.54)	547.36 (507.94;588.63)	529.72 (497.54;560.16)	512.8 (477.41;547.8)	482.79 (427.8;538.92)	498.21 (461.37;536.9)	495.34 (462.89;527.18)	492.51 (458.15;525.96)	487.31 (433.53;542.84)	0.88 (0.85;0.91)	0.86 (0.84;0.89)	0.84 (0.81;0.87)	0.8 (0.74;0.85)	0.86 (0.83;0.89)	0.85 (0.82;0.87)	0.84 (0.81;0.87)	0.82 (0.76;0.87)
9_18	Milk	294.36 (260.18;331.67)	274.99 (247.6;303.05)	256.25 (229.82;281.61)	222.77 (190.66;254.49)	223.83 (194.63;256.51)	224.48 (199.86;252.1)	225.12 (201.26;251.85)	226.27 (192.57;263.78)	355.08 (316.96;395.51)	341.09 (312.16;371.12)	327.77 (299.05;354.33)	304.39 (268.34;342.71)	299.78 (267.22;334.76)	299.22 (271.78;326.56)	298.68 (272.58;324.83)	297.66 (260.75;338.71)	0.72 (0.67;0.76)	0.69 (0.65;0.72)	0.66 (0.62;0.69)	0.6 (0.55;0.64)	0.61 (0.57;0.66)	0.62 (0.58;0.66)	0.62 (0.58;0.66)	0.63 (0.57;0.69)
19_50	Milk	188.68 (162.13;217.67)	184.66 (162.09;207.55)	180.55 (158.73;200.7)	172.6 (143.87;201.28)	222.39 (190.74;256.09)	217.41 (190.1;247.67)	212.56 (185.78;240.87)	203.76 (171.75;239.18)	263.39 (230.15;299.85)	263.86 (236.83;291.72)	264.32 (237.95;289.04)	265.19 (229.76;304.15)	314.05 (278.13;354.01)	309.33 (276.59;340.27)	304.72 (274.69;334.42)	296.33 (259.61;336.57)	0.57 (0.52;0.62)	0.55 (0.51;0.59)	0.53 (0.5;0.57)	0.5 (0.45;0.55)	0.56 (0.52;0.61)	0.56 (0.52;0.6)	0.55 (0.51;0.59)	0.54 (0.49;0.59)
51_79	Milk	209.3 (182.67;238.26)	204.21 (180.73;227.86)	199.29 (177.66;220.35)	190.44 (164.96;216.41)	207.1 (178.17;238.16)	200.75 (176.12;227.91)	194.65 (172.67;219.48)	183.78 (159;211.76)	286.65 (253.71;322.9)	280.55 (253.72;308.79)	274.63 (249.72;299.28)	263.97 (232.16;294.8)	302.23 (267.96;339.63)	292.04 (261.49;322.57)	282.29 (255.01;309.15)	265.02 (234.77;296.55)	0.63 (0.58;0.68)	0.62 (0.58;0.67)	0.62 (0.59;0.66)	0.62 (0.57;0.67)	0.58 (0.53;0.62)	0.58 (0.54;0.62)	0.58 (0.54;0.62)	0.59 (0.53;0.64)
1_8	Quark and yogurt	73.03 (61.77;84.86)	71.55 (60.88;83.27)	61.45 (53.72;68.81)	66.12 (58.25;74.87)	51.66 (43.95;58.52)	61.12 (52.5;70.29)	37.17 (27.56;48.6)	52.75 (40.66;67.17)	182.95 (160.75;206.93)	178.59 (157.64;201.33)	163.56 (147.08;181.62)	169.2 (151.67;186.71)	146.37 (129.31;165.72)	160.37 (142.04;178.93)	119.09 (95.61;146.09)	145.17 (120.35;172.87)	0.35 (0.31;0.4)	0.35 (0.31;0.4)	0.33 (0.3;0.36)	0.34 (0.31;0.38)	0.31 (0.27;0.35)	0.34 (0.3;0.37)	0.27 (0.21;0.33)	0.32 (0.26;0.38)
9_18*	Quark and yogurt	42.26 (32.16;55.63)	54.36 (42.19;69.17)	42.59 (34.62;52.47)	51.73 (42.11;62.79)	42.87 (35.24;51.64)	49.03 (39.21;59.32)	43.27 (31.88;56.5)	43.87 (30.3;61.83)	186.44 (152.07;227.76)	223.67 (185.24;266.29)	198.15 (170.38;229.35)	236.6 (205.84;273.06)	210.48 (183.79;240.19)	250.16 (216.15;287.84)	235.46 (190.56;289.65)	277.44 (215.68;349)	0.23 (0.19;0.28)	0.24 (0.2;0.29)	0.22 (0.19;0.25)	0.22 (0.19;0.25)	0.2 (0.18;0.23)	0.2 (0.17;0.22)	0.18 (0.15;0.22)	0.16 (0.12;0.2)
19_50	Quark and yogurt	65.72 (53.74;78.5)	82.9 (69.23;98.04)	61.12 (51.3;70.85)	84.79 (72.95;98.65)	56.69 (47.62;65.06)	86.68 (74.58;100.02)	48.85 (38.05;59.03)	90.19 (72.47;108.66)	175.09 (149.37;204.22)	209.34 (181.25;239.24)	175.05 (151.38;200.84)	219.6 (192.5;247.16)	175.01 (152.3;201.03)	230.27 (202.32;259.19)	174.93 (148.31;206.79)	251.48 (215.9;290.89)	0.31 (0.26;0.36)	0.33 (0.29;0.38)	0.29 (0.25;0.32)	0.32 (0.29;0.36)	0.26 (0.23;0.3)	0.31 (0.28;0.35)	0.22 (0.18;0.27)	0.3 (0.25;0.34)
51_79	Quark and yogurt	71.16 (59.59;83.58)	109.53 (94.8;126.04)	71.28 (61.49;80.68)	105.63 (93.62;119.14)	71.38 (62.29;79.91)	101.78 (90.53;114.13)	71.55 (59.86;82.75)	94.74 (80.03;109.9)	168.45 (147.47;191.91)	207 (184.46;230.13)	171.27 (152.29;191.09)	206.08 (185.84;224.82)	174.1 (156.49;193.3)	205.16 (186.82;223.7)	179.49 (157.83;204.12)	203.47 (180.57;227.17)	0.38 (0.33;0.44)	0.49 (0.44;0.54)	0.37 (0.33;0.42)	0.47 (0.43;0.51)	0.37 (0.33;0.4)	0.45 (0.42;0.49)	0.36 (0.31;0.4)	0.42 (0.37;0.47)
1_8	Cheese	25.21 (22.61;28.07)	22.12 (20.21;23.99)	19.28 (17.16;21.29)	14.62 (11.5;18.1)	24.89 (22.24;27.84)	21.61 (19.77;23.64)	18.63 (16.64;20.79)	13.79 (11.09;17.03)	39.72 (36.16;43.45)	37.38 (34.6;40.1)	35.2 (32.14;38.46)	31.47 (26.56;36.85)	38.71 (35.27;42.24)	36.23 (33.7;38.91)	33.94 (31.02;36.91)	30.05 (25.5;34.92)	0.6 (0.55;0.64)	0.55 (0.52;0.58)	0.51 (0.47;0.54)	0.42 (0.35;0.49)	0.6 (0.56;0.64)	0.56 (0.52;0.59)	0.51 (0.47;0.55)	0.42 (0.35;0.49)
9_18	Cheese	28.47 (25.28;32.01)	23.97 (21.68;26.28)	19.9 (17.97;21.72)	13.48 (11.28;15.75)	29.01 (25.79;32.59)	24.83 (22.57;27.45)	21.07 (18.99;23.24)	15.12 (12.61;18.22)	42.6 (38.46;47.1)	39.48 (36.34;42.65)	36.61 (33.67;39.66)	31.82 (27.76;36.13)	44.85 (40.83;49.23)	41.5 (38.47;44.66)	38.43 (35.44;41.56)	33.31 (29;37.95)	0.64 (0.59;0.68)	0.57 (0.54;0.61)	0.51 (0.48;0.54)	0.39 (0.34;0.44)	0.61 (0.57;0.66)	0.56 (0.53;0.6)	0.51 (0.48;0.55)	0.42 (0.36;0.48)
19_50	Cheese	40 (36.02;44.08)	35.13 (32.28;37.99)	30.61 (28.1;32.93)	23.09 (20.22;25.99)	43.51 (39.28;48.15)	38.82 (35.61;42.45)	34.5 (31.87;37.5)	27.29 (23.88;31.05)	50.02 (45.7;54.66)	46.29 (43.04;49.59)	42.86 (39.87;45.84)	37.16 (33.26;41.11)	56.22 (51.72;61.11)	52.33 (48.66;55.94)	48.74 (45.5;52.05)	42.71 (38.29;47.18)	0.77 (0.72;0.81)	0.72 (0.69;0.76)	0.67 (0.64;0.71)	0.58 (0.53;0.63)	0.74 (0.7;0.78)	0.7 (0.67;0.74)	0.67 (0.63;0.7)	0.6 (0.54;0.65)
51_79	Cheese	38.43 (34.72;42.11)	35.89 (33.2;38.52)	33.34 (30.98;35.52)	28.58 (25.5;31.47)	42.91 (39.15;47.04)	39.86 (36.83;43.29)	36.92 (34.34;39.67)	31.74 (28.49;35.35)	45.41 (41.63;49.48)	43.95 (41.08;46.78)	42.55 (40.05;44.99)	40.06 (36.47;43.65)	53.15 (49.12;57.5)	50.87 (47.54;54.14)	48.71 (45.79;51.7)	44.94 (41.07;48.72)	0.82 (0.78;0.86)	0.79 (0.76;0.82)	0.75 (0.72;0.78)	0.68 (0.63;0.72)	0.78 (0.74;0.82)	0.75 (0.72;0.79)	0.73 (0.69;0.76)	0.67 (0.62;0.72)
1_8	Other dairy products	73.02 (58.54;89.71)	72.77 (60.96;84.05)	72.45 (60.12;84.51)	71.68 (51.91;94.2)	63.47 (51.3;77.64)	63.76 (53.38;74.95)	64.02 (52.85;76.95)	64.48 (46.72;88.28)	170.85 (142.05;205.87)	164.43 (140.76;189.09)	158.31 (134.45;184.12)	147.53 (112.49;191.01)	145.44 (121.2;173.34)	148.64 (126.87;170.89)	151.88 (127.63;177.76)	158.1 (118.83;207.34)	0.34 (0.3;0.38)	0.35 (0.32;0.38)	0.36 (0.33;0.4)	0.39 (0.32;0.46)	0.35 (0.31;0.39)	0.34 (0.31;0.37)	0.33 (0.3;0.37)	0.32 (0.26;0.39)
9_18	Other dairy products	62.84 (51.22;76.7)	60.01 (50.51;69.62)	57.29 (48.65;65.44)	52.44 (41.86;63.99)	42.17 (32.82;53.58)	44.47 (36.79;53.44)	46.86 (38.96;55.5)	51.6 (38.92;66.77)	130.62 (108.44;158.87)	128.59 (109.09;149.38)	126.6 (106.8;146.59)	123 (99.57;149.95)	116.53 (93.74;143.89)	120.01 (100.86;139.78)	123.57 (104.51;144.26)	130.45 (100.45;166)	0.43 (0.39;0.48)	0.42 (0.38;0.46)	0.41 (0.37;0.44)	0.38 (0.33;0.43)	0.32 (0.28;0.37)	0.33 (0.29;0.36)	0.34 (0.3;0.37)	0.35 (0.3;0.41)
19_50	Other dairy products	34.39 (26.66;44.3)	37.57 (30.14;45.78)	41.01 (33.56;48.75)	48.23 (37.09;60.82)	35.7 (27.63;45.87)	37.44 (30.18;45.95)	39.24 (32.01;47.68)	42.82 (32.63;55.16)	104.09 (78.29;137.67)	111.32 (86.46;141.04)	118.98 (92.74;149.06)	134.64 (100.05;176.23)	113.14 (83.66;146.14)	118.72 (90.09;150.88)	124.53 (95.16;158.2)	136.09 (98.91;182.59)	0.39 (0.34;0.44)	0.4 (0.36;0.44)	0.41 (0.37;0.44)	0.42 (0.37;0.47)	0.38 (0.33;0.42)	0.38 (0.34;0.41)	0.38 (0.34;0.41)	0.37 (0.33;0.43)
51_79	Other dairy products	64.39 (51.9;78.72)	62.59 (52.45;72.89)	60.81 (51.07;70.09)	57.52 (45.61;70.14)	55.01 (44.4;67.29)	55.07 (45.56;65.03)	55.12 (46.4;64.73)	55.15 (43.79;68.31)	103.15 (84.53;125.94)	102.47 (86.84;119.46)	101.8 (86.55;116.92)	100.56 (80.95;121.77)	90.97 (74.9;109.2)	92.51 (78.04;106.99)	94.06 (80.33;108.6)	97.01 (78.36;118.39)	0.53 (0.48;0.59)	0.52 (0.48;0.56)	0.5 (0.47;0.54)	0.48 (0.43;0.53)	0.51 (0.47;0.56)	0.5 (0.46;0.54)	0.49 (0.46;0.53)	0.48 (0.42;0.53)
1_8	Dairy replacers	17.66 (12.33;23.54)	17.48 (12.86;22.17)	17.3 (12.51;22.19)	16.95 (10.17;25.48)	25.08 (17.66;33.44)	23.39 (17.15;29.21)	21.83 (15.66;28.07)	19.19 (11.82;28.82)	59.23 (47.87;78.97)	60.14 (49.43;77.23)	61.06 (49;79.81)	62.79 (44.44;92.32)	78.73 (64.52;98.55)	73.29 (61.84;88.81)	68.28 (56.96;83.6)	59.85 (46.12;81.24)	0.12 (0.1;0.15)	0.12 (0.1;0.14)	0.12 (0.09;0.14)	0.11 (0.07;0.15)	0.14 (0.11;0.17)	0.14 (0.11;0.16)	0.14 (0.11;0.16)	0.14 (0.09;0.18)
9_18	Dairy replacers	7.42 (4.48;11.6)	7.47 (4.81;10.68)	7.52 (4.91;10.3)	7.59 (4.36;11.68)	13.35 (8.3;19.4)	13.21 (9.05;17.83)	13.09 (9.03;17.37)	12.85 (7.76;19.81)	45.8 (31.42;71.69)	48.92 (34.53;72.5)	52.23 (36.95;77.11)	58.99 (38.55;94.03)	68.33 (49.57;97.35)	67.73 (51.04;91.91)	67.14 (50.09;91.87)	66.05 (45.83;101.12)	0.08 (0.05;0.1)	0.07 (0.05;0.09)	0.07 (0.05;0.08)	0.06 (0.04;0.08)	0.09 (0.07;0.13)	0.09 (0.07;0.12)	0.09 (0.07;0.12)	0.09 (0.06;0.13)
19_50*	Dairy replacers	7.95 (4.63;13.51)	6.76 (4.35;10.57)	5.72 (3.7;8.66)	4.13 (1.99;7.58)	17.26 (10.7;26.88)	13.83 (9.03;20.1)	11.06 (7.16;16.01)	7.26 (3.79;12.56)	117.34 (82.92;166.35)	121.17 (90.9;162.37)	125.08 (92.96;168.64)	132.7 (85.96;205.81)	236.17 (171.29;317.91)	213.49 (162.34;280.49)	193.17 (146.32;255.84)	160.41 (108.07;233.48)	0.07 (0.05;0.1)	0.06 (0.04;0.08)	0.05 (0.03;0.06)	0.03 (0.02;0.05)	0.07 (0.05;0.1)	0.06 (0.05;0.08)	0.06 (0.04;0.07)	0.05 (0.03;0.07)
51_79*	Dairy replacers	5.83 (1.66;9.98)	4.96 (1.38;7.61)	4.23 (0.93;6.19)	3.14 (0.63;5.21)	9.93 (2.96;15.21)	9.45 (2.86;13.13)	8.99 (2.69;12.3)	8.21 (2.01;13)	148.47 (94.9;234.37)	127.13 (88.68;182.75)	109.01 (78.55;150.32)	81.92 (52.24;129.08)	224.02 (150.93;327.32)	215.21 (158.2;293.23)	206.83 (155.12;277.61)	192.1 (119.24;292.61)	0.04 (0.01;0.05)	0.04 (0.01;0.05)	0.04 (0.01;0.05)	0.04 (0.01;0.05)	0.04 (0.01;0.06)	0.04 (0.01;0.05)	0.04 (0.01;0.05)	0.04 (0.01;0.06)
1_8	Refined grains	107.04 (96.27;118.23)	97.26 (89.35;105.06)	87.89 (79.15;96.11)	71.46 (57.93;85.23)	115.94 (104.75;128.3)	102.18 (93.8;110.45)	88.92 (80.87;97.69)	65.73 (54.49;78.58)	132.33 (119.87;145.47)	125.34 (115.57;134.59)	118.77 (108.23;129.03)	107.46 (90.55;126.06)	135.62 (124.16;147.53)	125.97 (117.28;135.34)	117.09 (107.32;127.23)	102.21 (86.65;119.08)	0.79 (0.75;0.82)	0.75 (0.72;0.78)	0.71 (0.68;0.74)	0.63 (0.56;0.7)	0.84 (0.8;0.86)	0.79 (0.76;0.81)	0.73 (0.7;0.76)	0.61 (0.54;0.68)
9_18	Refined grains	142.89 (129.16;157.04)	135.58 (124.73;145.8)	128.35 (118.72;137.31)	114.97 (102.38;126.95)	157.48 (142.21;174.32)	143.23 (131.41;154.85)	129.48 (119.85;140.09)	105.07 (91.34;120.25)	160.67 (145.93;176.5)	155.54 (144.04;167.05)	150.62 (140.16;160.53)	141.88 (127.71;155.61)	177.41 (162.28;193.69)	166.62 (154.97;179)	156.58 (145.63;168.02)	139.49 (122.95;157.02)	0.87 (0.84;0.9)	0.85 (0.83;0.88)	0.83 (0.81;0.85)	0.79 (0.75;0.82)	0.87 (0.84;0.9)	0.84 (0.81;0.87)	0.8 (0.78;0.83)	0.73 (0.67;0.78)
19_50	Refined grains	139.15 (124.6;153.97)	130.86 (119.79;141.58)	122.31 (112.31;131.98)	105.71 (92.35;118.48)	138.91 (125.09;154.59)	128.6 (117.11;139.98)	118.67 (109.09;129.03)	101.06 (88.63;114.82)	161.87 (146.35;179.01)	157.76 (145.21;170.22)	153.79 (142.09;165.25)	146.66 (130.48;163.61)	166.65 (151.94;183.27)	158.98 (146.74;171.31)	151.72 (140.55;163.3)	139.11 (123.4;155)	0.84 (0.8;0.87)	0.8 (0.77;0.83)	0.77 (0.74;0.8)	0.69 (0.64;0.73)	0.81 (0.77;0.85)	0.78 (0.75;0.81)	0.75 (0.72;0.78)	0.69 (0.64;0.74)
51_79	Refined grains	108.95 (93.91;125.48)	100 (88.71;111.03)	91.48 (81.65;100.62)	76.63 (64.97;88.36)	98.96 (85.74;114.45)	90.61 (80.03;101.75)	82.89 (74.29;92.09)	69.93 (60.06;81.52)	141.23 (122.65;162.78)	134.63 (120.18;149.51)	128.39 (115.15;141.91)	117.56 (100.6;135.67)	134.36 (117.47;152.9)	126.28 (112.68;140.28)	118.76 (106.75;131.4)	105.95 (90.71;121.76)	0.76 (0.71;0.8)	0.73 (0.69;0.76)	0.7 (0.67;0.73)	0.64 (0.59;0.68)	0.72 (0.68;0.76)	0.7 (0.67;0.74)	0.68 (0.65;0.72)	0.65 (0.6;0.69)
1_8	Whole grains	115.94 (107.76;124.22)	109.1 (102.63;115.04)	102.37 (95.16;109.11)	90.06 (78.41;101.42)	101.29 (93.73;109.26)	97.62 (91.68;103.86)	94.06 (87.95;100.59)	87.68 (77.44;98.3)	133.43 (125.39;141.83)	128.72 (122.68;134.75)	124.22 (117.2;131.25)	116.26 (104.62;128.24)	121.08 (113.71;128.98)	117.93 (112.15;123.85)	114.89 (108.54;120.87)	109.44 (98.78;120.29)	0.84 (0.81;0.87)	0.82 (0.79;0.84)	0.79 (0.76;0.82)	0.73 (0.66;0.79)	0.8 (0.77;0.84)	0.79 (0.77;0.82)	0.78 (0.75;0.82)	0.76 (0.7;0.82)
9_18	Whole grains	82.81 (74.25;91.85)	79.43 (72.66;85.92)	76.08 (70.04;81.83)	69.9 (61.69;78.09)	75.26 (67.62;83.51)	75.29 (69.15;82.34)	75.3 (69.18;81.94)	75.32 (65.82;85.71)	116.47 (106.74;127.39)	115 (106.95;122.97)	113.56 (106.17;120.81)	110.92 (100.41;121.84)	111.39 (102.16;121.05)	112.09 (104.53;119.92)	112.78 (105.5;120.39)	114.08 (102.33;125.98)	0.67 (0.63;0.72)	0.65 (0.62;0.69)	0.63 (0.6;0.67)	0.59 (0.54;0.64)	0.64 (0.59;0.68)	0.63 (0.6;0.67)	0.63 (0.59;0.67)	0.62 (0.56;0.68)
19_50	Whole grains	99.99 (90.1;110.61)	99.1 (90.91;107.12)	98.21 (90.3;105.59)	96.51 (86.07;106.68)	98.24 (88.83;108.42)	97.06 (88.92;105.84)	95.85 (88.4;103.87)	93.53 (83.24;104.72)	126.99 (116.25;138.59)	126.96 (118.07;135.89)	126.93 (118.51;135.13)	126.88 (115.21;138.8)	124.81 (114.8;135.4)	124.78 (116.18;133.39)	124.75 (116.59;132.79)	124.69 (113.21;135.79)	0.74 (0.7;0.78)	0.73 (0.7;0.77)	0.73 (0.69;0.76)	0.71 (0.67;0.75)	0.74 (0.7;0.78)	0.73 (0.7;0.77)	0.72 (0.69;0.75)	0.7 (0.65;0.75)
51_79*	Whole grains	94.13 (86.56;103.17)	93.8 (87.8;101.1)	93.48 (88.01;100.16)	92.88 (86.3;101.48)	96.06 (88.8;104.53)	95.34 (89.34;102.72)	94.64 (89.28;101.39)	93.34 (86.64;100.76)	117.38 (108.62;127.03)	117.21 (110.37;124.08)	117.04 (111.04;122.99)	116.74 (108.68;125.42)	120.31 (111.99;128.55)	119.23 (112.19;126.29)	118.16 (111.93;124.65)	116.21 (108.38;123.67)	0.8 (0.78;0.84)	0.8 (0.78;0.84)	0.8 (0.78;0.83)	0.8 (0.77;0.83)	0.8 (0.77;0.84)	0.8 (0.78;0.83)	0.8 (0.78;0.84)	0.8 (0.78;0.84)
1_8	Beef	2.41 (1.75;3.25)	4.12 (3.28;5.05)	7.03 (5.5;8.64)	18.92 (11.87;28.46)	2.84 (2.21;3.69)	4.81 (4;5.76)	8.09 (6.56;9.87)	21.19 (14.54;30.28)	20.49 (16.82;26.15)	33.31 (28.13;40.95)	53.91 (44.28;67.94)	131.88 (94.95;185.24)	22.87 (19.1;28.17)	35.69 (30.48;43.31)	55.48 (46.99;67.46)	125.91 (99.62;165.63)	0.11 (0.09;0.14)	0.12 (0.1;0.14)	0.12 (0.1;0.15)	0.13 (0.09;0.18)	0.12 (0.09;0.15)	0.13 (0.11;0.15)	0.14 (0.11;0.16)	0.16 (0.11;0.21)
9_18	Beef	3.9 (2.79;5.31)	5.68 (4.35;7.22)	8.2 (6.6;9.94)	16.05 (12.34;19.87)	2.72 (1.88;4.01)	4.46 (3.35;5.84)	7.22 (5.63;8.97)	17.06 (12.47;22.61)	33.83 (25.84;45.1)	42.62 (33.3;55.46)	53.57 (42.75;68.66)	81.95 (64.85;105.75)	37.19 (27.26;51.04)	46.67 (35.15;62.45)	58.45 (45.36;76.5)	88.81 (67.21;119.79)	0.11 (0.08;0.14)	0.12 (0.1;0.15)	0.14 (0.12;0.17)	0.18 (0.15;0.22)	0.07 (0.05;0.09)	0.09 (0.07;0.11)	0.11 (0.09;0.13)	0.18 (0.14;0.22)
19_50	Beef	3.84 (2.69;5.23)	6.18 (4.68;7.84)	9.78 (7.93;11.92)	22.24 (17.6;26.7)	3.36 (2.42;4.63)	5.55 (4.3;7.06)	9.06 (7.44;10.96)	22.05 (17.25;28.36)	44.1 (34.63;59.04)	53.94 (43.35;69.69)	65.86 (54.09;82.47)	95.44 (78.59;117.07)	37.52 (29.06;48.18)	49.36 (39.52;61.67)	64.77 (52.84;80.17)	107.31 (85.73;132.62)	0.08 (0.06;0.11)	0.11 (0.09;0.13)	0.14 (0.12;0.17)	0.23 (0.19;0.27)	0.09 (0.07;0.11)	0.11 (0.09;0.13)	0.14 (0.11;0.16)	0.2 (0.16;0.24)
51_79*	Beef	4.1 (3.04;5.9)	6.99 (5.64;9.09)	11.73 (9.9;14.14)	29.51 (24.03;36.01)	4.78 (3.56;6.52)	7.99 (6.44;10.07)	13.17 (11.06;15.64)	32.38 (26.75;39.14)	38.27 (31.91;47.12)	50.62 (44.28;59.29)	66.79 (59.89;75.13)	111.81 (99.57;127.31)	38.41 (32.07;46.06)	51.91 (45.4;60.01)	69.97 (62.72;79.05)	121.85 (107.76;137.82)	0.11 (0.08;0.14)	0.14 (0.11;0.17)	0.18 (0.15;0.2)	0.26 (0.22;0.3)	0.12 (0.1;0.16)	0.15 (0.13;0.18)	0.19 (0.16;0.21)	0.27 (0.23;0.31)
1_8*	Pork	1.47 (1;2.64)	3.25 (2.49;5.01)	7.02 (5.66;9.74)	27.19 (18.26;43.33)	1.39 (0.92;2.4)	3.14 (2.37;4.83)	6.98 (5.52;9.88)	29.58 (20.17;46.75)	34.21 (26.22;47.67)	47.25 (39.12;60.5)	65.07 (55.44;80.54)	117.92 (88.36;166.02)	26.94 (19.94;38.21)	42.77 (34.99;56.04)	67.61 (57.47;85.55)	158.33 (116.51;223.13)	0.04 (0.03;0.07)	0.07 (0.06;0.09)	0.11 (0.09;0.14)	0.23 (0.17;0.31)	0.05 (0.04;0.08)	0.07 (0.06;0.1)	0.1 (0.09;0.13)	0.19 (0.14;0.25)
9_18	Pork	2.98 (1.98;4.44)	5.15 (3.7;6.95)	8.73 (6.7;11.13)	22.37 (17.11;28.13)	2.27 (1.47;3.52)	4.44 (3.23;6.09)	8.52 (6.47;10.76)	27.44 (19.54;37.14)	33.42 (22.52;50.23)	44.1 (31.41;63)	58.04 (42.21;79.74)	96.69 (71.13;132.39)	28.49 (18.74;42.82)	41.98 (29.81;59.69)	61.63 (45.61;84.64)	125.81 (87.31;180.14)	0.08 (0.06;0.1)	0.1 (0.08;0.13)	0.13 (0.11;0.16)	0.21 (0.17;0.25)	0.07 (0.05;0.1)	0.09 (0.07;0.12)	0.12 (0.1;0.14)	0.2 (0.15;0.24)
19_50	Pork	2.2 (1.46;3.41)	3.98 (2.88;5.43)	7.07 (5.49;8.9)	19.83 (14.91;24.48)	2.21 (1.46;3.37)	4.25 (3.09;5.84)	8.02 (6.17;10.09)	24.62 (18.59;31.42)	31.57 (23.45;44.45)	42.73 (32.63;56.67)	57.68 (45.48;72.24)	100.73 (76.01;127)	37.1 (26.97;51.05)	50.18 (38.05;64.03)	67.67 (53.37;82.55)	117.98 (93.32;143.84)	0.07 (0.05;0.09)	0.09 (0.07;0.12)	0.12 (0.1;0.15)	0.19 (0.16;0.23)	0.06 (0.04;0.08)	0.08 (0.07;0.11)	0.12 (0.1;0.14)	0.2 (0.16;0.25)
51_79	Pork	3.05 (2.25;4.47)	5.95 (4.73;7.83)	11.29 (9.47;13.51)	34.6 (28.42;40.23)	3.96 (2.85;5.4)	6.75 (5.19;8.48)	11.36 (9.18;13.49)	28.97 (22.74;36.14)	31.58 (25.89;44.4)	43.51 (37.04;56.65)	59.77 (52.91;73.62)	107.83 (93.66;130.32)	38.02 (30.93;49.23)	51.18 (43.52;64.76)	68.72 (59.36;84.19)	118.8 (104.02;142.25)	0.09 (0.07;0.12)	0.13 (0.1;0.16)	0.18 (0.15;0.21)	0.3 (0.26;0.34)	0.1 (0.07;0.12)	0.12 (0.1;0.15)	0.15 (0.13;0.18)	0.23 (0.19;0.27)
1_8	Poultry	3.06 (2.3;3.95)	5.78 (4.75;6.89)	10.8 (8.91;12.68)	34.08 (24.04;46.45)	2.88 (2.2;3.8)	5.55 (4.61;6.6)	10.45 (8.72;12.4)	32.13 (23.72;42.06)	22.38 (18.12;27.61)	36.69 (31.1;43.72)	59.89 (50.68;71.09)	148.87 (116.39;190.35)	27.69 (22.63;33.88)	39.82 (33.86;47.21)	57.08 (49.44;66.38)	111.43 (92.56;135.46)	0.13 (0.1;0.16)	0.15 (0.13;0.18)	0.17 (0.15;0.2)	0.22 (0.16;0.28)	0.1 (0.08;0.12)	0.13 (0.11;0.15)	0.17 (0.15;0.2)	0.28 (0.21;0.34)
9_18	Poultry	4.61 (3.4;6.27)	7.49 (5.92;9.4)	12.01 (10.01;14.02)	28.06 (23.11;33.17)	4.6 (3.54;6.09)	7.46 (6.19;9.11)	11.95 (10.14;13.99)	27.85 (21.96;35.6)	36.76 (30.05;45.14)	48.01 (40.72;56.95)	62.56 (54.13;72.92)	102.31 (88.54;120.8)	36.91 (30.41;44.67)	48 (40.79;56.3)	62.26 (54.05;71.07)	100.97 (86.37;116.74)	0.12 (0.1;0.16)	0.15 (0.13;0.18)	0.19 (0.17;0.22)	0.27 (0.23;0.31)	0.12 (0.1;0.15)	0.15 (0.13;0.18)	0.19 (0.17;0.21)	0.27 (0.22;0.33)
19_50	Poultry	5.12 (3.79;6.8)	8.77 (7.01;10.72)	14.63 (12.43;16.95)	35.43 (29.77;40.91)	4.12 (3.15;5.41)	7.6 (6.24;9.28)	13.74 (11.69;15.94)	39.19 (32.19;47.06)	39.1 (33.51;47.97)	49.3 (43.34;58.35)	62.02 (55.34;71.59)	95.04 (84.87;111.03)	32.6 (28;39.16)	45.74 (40.27;53.66)	63.98 (57.23;73.39)	119.37 (106.55;137.88)	0.12 (0.1;0.16)	0.17 (0.14;0.2)	0.23 (0.2;0.26)	0.36 (0.31;0.4)	0.12 (0.1;0.15)	0.16 (0.14;0.18)	0.21 (0.18;0.23)	0.32 (0.27;0.36)
51_79	Poultry	5.07 (3.68;6.83)	7.72 (6.09;9.56)	11.59 (9.62;13.63)	24.04 (19.53;28.94)	3.79 (2.78;5.22)	6.83 (5.4;8.61)	12.03 (9.99;14.36)	32.67 (26.62;39.27)	36.79 (29.22;46.51)	46.06 (37.78;56.02)	57.56 (48.25;68.63)	87.06 (72.21;105.26)	36.34 (28.75;45.7)	48.78 (40.01;59.18)	65.31 (54.98;77.54)	112.3 (95.41;132.56)	0.13 (0.1;0.17)	0.16 (0.13;0.19)	0.19 (0.17;0.22)	0.26 (0.22;0.3)	0.1 (0.08;0.13)	0.13 (0.11;0.16)	0.17 (0.15;0.2)	0.28 (0.24;0.32)
1_8	Combined and other hot meat	4.19 (3.32;5.32)	14.34 (12.61;16.13)	39.95 (36.1;43.64)	164.47 (141.54;187.28)	4.59 (3.78;5.65)	13.77 (12.18;15.56)	35.6 (31.93;39.42)	145.36 (126.34;165.8)	25.62 (22.04;29.69)	43.11 (38.7;47.72)	72.21 (66.57;78.39)	188.24 (164.11;213.42)	24.1 (21.18;27.41)	40.53 (36.79;44.59)	67.86 (62.85;73.58)	176.8 (155.64;198.94)	0.16 (0.13;0.2)	0.33 (0.3;0.36)	0.55 (0.51;0.59)	0.87 (0.83;0.91)	0.19 (0.16;0.22)	0.34 (0.31;0.37)	0.52 (0.48;0.56)	0.82 (0.76;0.86)
9_18*	Combined and other hot meat	12.47 (10.96;15.01)	20.84 (18.81;23.46)	33.86 (30.94;36.74)	78.52 (68.39;85.42)	7.85 (6.74;10.17)	17.04 (15.34;19.84)	34.31 (31.3;37.64)	104.56 (90.8;116.55)	35.64 (31.84;39.72)	49.26 (45.41;53.32)	67.88 (63.63;72.2)	123.16 (113.42;132.99)	33.09 (29.29;37.19)	48.79 (44.63;53.04)	71.68 (66.71;76.34)	146.52 (133.28;161.5)	0.35 (0.32;0.41)	0.42 (0.4;0.46)	0.5 (0.47;0.53)	0.64 (0.58;0.68)	0.24 (0.21;0.29)	0.35 (0.32;0.39)	0.48 (0.45;0.51)	0.71 (0.65;0.75)
19_50*	Combined and other hot meat	10.73 (8.8;13.12)	17.74 (15.33;20.35)	28.53 (25.38;31.65)	64.71 (55.77;72.8)	7.94 (6.28;10.06)	14.84 (12.6;17.55)	26.62 (23.34;29.84)	71.6 (62.13;82.07)	38.9 (33.9;44.38)	51.71 (46.75;56.99)	68.57 (63.35;73.95)	115.8 (105.17;126.6)	37.25 (32.22;42.8)	51.72 (46.34;57.33)	71.59 (65.67;77.59)	131 (118.39;145.08)	0.28 (0.24;0.32)	0.34 (0.31;0.38)	0.42 (0.38;0.45)	0.56 (0.5;0.61)	0.21 (0.17;0.25)	0.29 (0.25;0.32)	0.37 (0.34;0.4)	0.55 (0.5;0.6)
51_79	Combined and other hot meat	8.5 (6.67;11.01)	14.57 (12.12;17.3)	24.34 (21.13;27.44)	59.67 (50.4;69.03)	10.01 (7.71;13.2)	15.77 (12.91;19.16)	24.33 (20.57;28.22)	51.92 (43.6;61.58)	38.9 (30.82;47.78)	52.95 (43.63;61.68)	71.87 (61.44;81.53)	126.8 (106.39;146.05)	58.66 (45.79;71.3)	72.97 (59.6;84.07)	90.59 (76.21;103.06)	135.39 (114.14;154.52)	0.25 (0.21;0.3)	0.31 (0.27;0.35)	0.38 (0.34;0.41)	0.51 (0.46;0.56)	0.2 (0.16;0.24)	0.25 (0.22;0.28)	0.3 (0.27;0.33)	0.42 (0.37;0.47)
1_8	Cold cuts	9.13 (7.78;10.56)	15 (13.6;16.34)	23 (21.01;24.82)	43.96 (37.87;49.81)	8.86 (7.63;10.25)	14.53 (13.13;15.96)	22.19 (20.2;24.22)	41.91 (37.04;46.9)	24.54 (22.11;27.25)	30.15 (27.95;32.49)	36.98 (34.44;39.62)	54.03 (47.68;60.45)	24.03 (21.78;26.51)	29.29 (27.27;31.44)	35.64 (33.3;38)	51.33 (45.86;56.79)	0.35 (0.31;0.4)	0.47 (0.44;0.51)	0.6 (0.56;0.64)	0.8 (0.74;0.85)	0.35 (0.31;0.39)	0.47 (0.44;0.51)	0.6 (0.56;0.64)	0.8 (0.75;0.85)
9_18	Cold cuts	11.98 (10.25;13.85)	15.01 (13.44;16.6)	18.48 (16.84;19.97)	26.2 (23.39;29.02)	9.49 (8.02;11.16)	13.55 (12.08;15.19)	18.76 (17.07;20.62)	32.11 (28.28;36.34)	25.9 (23.25;28.96)	28.6 (26.15;31.07)	31.54 (29.21;33.8)	37.86 (34.52;41.3)	23.22 (20.69;26.14)	27.58 (25.18;30.1)	32.71 (30.32;35.4)	44.92 (40.17;49.87)	0.44 (0.39;0.49)	0.5 (0.46;0.54)	0.56 (0.53;0.6)	0.67 (0.62;0.72)	0.39 (0.34;0.43)	0.47 (0.43;0.5)	0.55 (0.51;0.59)	0.69 (0.64;0.75)
19_50	Cold cuts	12.23 (10.47;14.12)	15.79 (14.03;17.47)	20.06 (18.3;21.7)	30.27 (26.78;33.58)	9.64 (8.07;11.38)	13.36 (11.73;15.03)	18.02 (16.18;19.9)	29.58 (26.15;33.47)	24.89 (22.09;28.13)	28.64 (25.92;31.35)	32.92 (30.21;35.54)	42.64 (38.44;46.88)	25.5 (22.42;29.1)	29.46 (26.63;32.52)	33.98 (31.17;36.93)	44.3 (39.7;49.14)	0.47 (0.42;0.52)	0.53 (0.49;0.56)	0.59 (0.55;0.62)	0.69 (0.64;0.73)	0.35 (0.31;0.4)	0.43 (0.39;0.46)	0.51 (0.47;0.54)	0.64 (0.59;0.7)
51_79	Cold cuts	13.06 (11.35;14.92)	17.72 (16.01;19.45)	23.66 (21.88;25.38)	39.2 (35.18;42.84)	10.59 (8.97;12.33)	14.27 (12.64;15.97)	18.83 (17.05;20.66)	30.13 (26.92;33.68)	23.31 (21.04;25.93)	28.59 (26.26;30.92)	34.99 (32.61;37.33)	50.94 (46.59;55.22)	25.76 (23;28.9)	29.85 (27.3;32.49)	34.54 (32.02;37.29)	45.3 (41.42;49.56)	0.54 (0.49;0.6)	0.6 (0.56;0.64)	0.66 (0.63;0.69)	0.76 (0.71;0.8)	0.39 (0.35;0.44)	0.46 (0.42;0.5)	0.53 (0.49;0.56)	0.65 (0.6;0.7)
1_8*	Meat replacer	3.32 (1.72;6.91)	0.85 (0.32;1.88)	0.2 (0.03;0.82)	0.01 (0;0.21)	1.84 (0.87;3.86)	0.09 (0.01;0.53)	0 (0;0.11)	0 (0;0.01)	76.69 (51.75;125.73)	52.68 (31;93.19)	36.31 (15.07;95.37)	18.18 (3.21;110.87)	48.6 (31.14;83.85)	22.92 (6.55;81.41)	10.88 (0.96;115.39)	2.73 (0.03;238.08)	0.04 (0.02;0.07)	0.02 (0.01;0.03)	0.01 (0;0.02)	0 (0;0.01)	0.04 (0.02;0.06)	0 (0;0.01)	0 (0;0)	0 (0;0)
9_18*	Meat replacer	3.38 (0.07;4.49)	1.15 (0.02;1.21)	0.38 (0;0.38)	0.04 (0;0.07)	6.11 (0.2;6.73)	0.06 (0;0.74)	0 (0;0.12)	0 (0;0)	100.24 (64.02;152.21)	62.57 (43.47;87.89)	39.22 (24.38;59.95)	16.47 (6.63;37.51)	90.61 (59.13;133.3)	176.05 (24.43;1433.84)	339.98 (9;16175.26)	1154.95 (1.39;1401714.31)	0.03 (0;0.04)	0.02 (0;0.02)	0.01 (0;0.01)	0 (0;0)	0.07 (0;0.07)	0 (0;0)	0 (0;0)	0 (0;0)
19_50	Meat replacer	6.97 (3.59;12.14)	1.69 (0.73;3.78)	0.37 (0.08;1.45)	0.02 (0;0.32)	5.79 (3.57;9.22)	1.6 (0.83;2.97)	0.41 (0.13;1.22)	0.03 (0;0.24)	123.18 (61.31;228.86)	127.12 (59.52;261.27)	131.14 (47.65;359.6)	138.96 (24.84;671.63)	95.76 (50.15;162.6)	78.76 (38.09;140.84)	64.9 (26.37;132.77)	45.29 (12.61;132.63)	0.07 (0.04;0.1)	0.02 (0.01;0.03)	0 (0;0.01)	0 (0;0)	0.07 (0.05;0.1)	0.03 (0.02;0.04)	0.01 (0;0.02)	0 (0;0.01)
51_79*	Meat replacer	5.47 (2.69;9.85)	1.08 (0.53;2.07)	0.21 (0.06;0.59)	0.01 (0;0.07)	3.12 (1.3;7.08)	0.03 (0;1.89)	0 (0;0.59)	0 (0;0.07)	90.87 (47.77;160.12)	61.9 (33.16;116.93)	42.32 (21.03;89.17)	20.87 (7.48;60.27)	76.44 (36.64;132.14)	63.54 (4.33;563.95)	52.9 (0.42;2926.08)	37.64 (0.01;49483.97)	0.06 (0.04;0.1)	0.02 (0.01;0.03)	0.01 (0;0.01)	0 (0;0)	0.04 (0.02;0.08)	0 (0;0.02)	0 (0;0.01)	0 (0;0)
1_8*	Fish	19 (13.89;27.02)	4.22 (2.42;7.18)	0.81 (0.3;2.04)	0.03 (0;0.19)	17.05 (12.42;24.22)	8.76 (6.16;12.83)	4.26 (2.53;7.41)	1.02 (0.38;2.92)	111.08 (90.53;134.89)	94.48 (72.94;119.19)	80.49 (50.84;120.05)	59.75 (24.94;133.56)	97.8 (81.64;115.75)	93.6 (77.4;110.66)	89.61 (68.63;116.91)	82.64 (50.58;138.62)	0.17 (0.13;0.23)	0.04 (0.03;0.07)	0.01 (0;0.02)	0 (0;0)	0.17 (0.13;0.23)	0.09 (0.07;0.13)	0.05 (0.03;0.07)	0.01 (0.01;0.03)
9_18	Fish	12.21 (7.95;18.54)	8.62 (6.03;12.09)	6.07 (4.2;8.2)	3.12 (1.69;5.06)	18.12 (12.6;25.17)	9.53 (6.81;12.93)	4.79 (2.88;7.38)	1.22 (0.46;2.88)	113.19 (75.62;169.97)	98.12 (65.18;150.95)	85.16 (54.53;132.03)	65.45 (37.5;109.58)	109.34 (75.11;157.52)	100 (66.21;145.61)	91.53 (57.01;137.66)	77.65 (37.09;137.55)	0.11 (0.08;0.14)	0.09 (0.07;0.11)	0.07 (0.05;0.09)	0.05 (0.03;0.07)	0.16 (0.13;0.2)	0.09 (0.07;0.11)	0.05 (0.04;0.07)	0.02 (0.01;0.03)
19_50	Fish	27.43 (20.43;36.21)	18.33 (14.27;22.94)	11.82 (8.79;15.18)	4.82 (2.83;7.82)	35.42 (26.99;45.93)	19.86 (15.8;24.65)	10.7 (7.94;14.39)	3.09 (1.74;5.35)	104.68 (78.9;135.58)	98.95 (74.78;127.78)	93.59 (68.15;125.66)	84.38 (53.85;130.7)	141.61 (106.75;183.34)	117.24 (87.18;153.18)	97.23 (68.56;131.83)	68.67 (42.26;105.99)	0.25 (0.21;0.31)	0.18 (0.15;0.21)	0.12 (0.1;0.15)	0.05 (0.04;0.08)	0.24 (0.2;0.29)	0.16 (0.14;0.19)	0.11 (0.09;0.13)	0.04 (0.03;0.07)
51_79	Fish	49.97 (38.74;64.27)	29 (23.02;35.13)	15.61 (11.86;19.38)	4.22 (2.43;6.71)	50.65 (40.73;62.28)	30.55 (25.13;36.31)	17.75 (14;22.29)	5.92 (3.83;8.84)	131.64 (106.81;166.59)	116.02 (95.06;145.76)	102.38 (81.89;135.11)	81.14 (56.09;124.08)	148.02 (121.73;180.29)	121.43 (99.9;149.65)	99.8 (80.24;127.44)	69.31 (50.53;97.13)	0.36 (0.3;0.42)	0.23 (0.2;0.27)	0.14 (0.12;0.17)	0.05 (0.03;0.07)	0.32 (0.28;0.37)	0.23 (0.21;0.27)	0.16 (0.14;0.19)	0.08 (0.05;0.11)
1_8	Eggs	12.77 (9.68;16.33)	9.87 (7.75;12)	7.49 (5.47;9.7)	4.29 (2.34;7.09)	13.62 (10.43;17.23)	12.04 (9.59;14.66)	10.51 (7.9;13.72)	7.92 (4.66;13.1)	39.4 (32.43;52.3)	38 (32.03;49.64)	36.66 (28.85;51.06)	34.29 (22.12;57.9)	42.93 (35.3;55.51)	45.36 (37.97;58.35)	47.91 (39.22;65)	53.03 (37.2;85.17)	0.25 (0.22;0.3)	0.2 (0.18;0.23)	0.15 (0.13;0.18)	0.09 (0.06;0.13)	0.25 (0.22;0.29)	0.2 (0.18;0.23)	0.17 (0.14;0.19)	0.11 (0.07;0.16)
9_18*	Eggs	11.02 (8.37;14.94)	9.98 (8.03;12.86)	9.05 (7.52;11.21)	7.53 (5.59;10.16)	16.84 (13.19;21.69)	14.34 (11.86;17.61)	12.15 (9.88;14.88)	8.81 (6.23;12.6)	52.41 (41.89;65.77)	49.05 (41.21;58.55)	45.94 (39.2;53.98)	40.68 (32.26;51.37)	58.83 (47.78;71.89)	57.03 (48.96;67.01)	55.29 (46.84;65.19)	52.2 (39.34;67.4)	0.21 (0.18;0.26)	0.2 (0.18;0.24)	0.2 (0.18;0.22)	0.19 (0.15;0.23)	0.29 (0.25;0.33)	0.25 (0.23;0.28)	0.22 (0.2;0.25)	0.17 (0.14;0.22)
19_50	Eggs	11.66 (8.72;15.16)	11.68 (9.27;14.22)	11.69 (9.36;13.89)	11.69 (8.62;14.97)	16.54 (13.13;20.46)	15.27 (12.56;18.22)	14.08 (11.56;16.98)	12.06 (8.88;16.24)	38.81 (32.37;51.13)	40.09 (34.46;51.06)	41.4 (36.44;51.66)	43.94 (35.37;58.12)	49.98 (42.52;63.51)	48.86 (42.86;60.37)	47.77 (41.99;59.49)	45.83 (38.34;61.32)	0.24 (0.2;0.29)	0.23 (0.2;0.27)	0.23 (0.2;0.25)	0.21 (0.18;0.25)	0.27 (0.23;0.31)	0.25 (0.23;0.28)	0.24 (0.21;0.27)	0.21 (0.17;0.25)
51_79	Eggs	19.63 (16.23;24.06)	18.9 (16.01;22.22)	18.15 (15.77;20.61)	16.72 (13.3;20.08)	20.87 (16.64;25.43)	18.88 (15.75;22.21)	17.03 (14.28;20.12)	13.89 (10.72;18.29)	51.71 (44.07;61.69)	53.23 (46.83;61.37)	54.77 (48.2;62.85)	57.76 (48.48;69.63)	66.22 (55.81;77.97)	65.98 (56.89;75.54)	65.74 (57.24;76.61)	65.31 (54.87;80.89)	0.37 (0.32;0.42)	0.34 (0.31;0.38)	0.32 (0.29;0.35)	0.28 (0.24;0.32)	0.3 (0.26;0.35)	0.27 (0.24;0.31)	0.25 (0.22;0.27)	0.2 (0.16;0.25)
1_8	Fats and oils	22.04 (20.07;23.95)	21.6 (20.13;22.93)	21.13 (19.57;22.66)	20.2 (17.5;22.97)	22.27 (20.36;24.2)	22.24 (20.78;23.73)	22.17 (20.56;23.76)	21.94 (19.3;24.74)	23.04 (21.11;25.01)	22.36 (20.91;23.7)	21.71 (20.15;23.26)	20.54 (17.94;23.39)	23.29 (21.41;25.22)	23.03 (21.54;24.52)	22.77 (21.17;24.37)	22.29 (19.63;25.06)	0.93 (0.91;0.95)	0.94 (0.93;0.96)	0.96 (0.94;0.97)	0.97 (0.94;0.99)	0.93 (0.9;0.95)	0.94 (0.93;0.96)	0.96 (0.94;0.97)	0.97 (0.94;0.99)
9_18	Fats and oils	19.96 (17.98;22.07)	20 (18.43;21.6)	20.04 (18.49;21.46)	20.08 (17.95;22.27)	19.37 (17.45;21.45)	19.21 (17.6;20.8)	19.05 (17.63;20.6)	18.76 (16.51;21.09)	21.01 (19;23.26)	21.16 (19.52;22.82)	21.3 (19.74;22.78)	21.57 (19.43;23.78)	20.74 (18.79;22.81)	20.56 (19.01;22.19)	20.38 (18.89;21.93)	20.05 (17.7;22.44)	0.93 (0.91;0.95)	0.93 (0.91;0.94)	0.92 (0.9;0.94)	0.91 (0.88;0.93)	0.91 (0.88;0.94)	0.91 (0.89;0.93)	0.91 (0.89;0.93)	0.91 (0.88;0.94)
19_50	Fats and oils	22.66 (20.4;24.84)	22.45 (20.66;24.13)	22.25 (20.67;23.78)	21.89 (19.71;24.01)	20.85 (18.98;22.86)	20.43 (18.83;21.99)	20.03 (18.61;21.43)	19.29 (17.38;21.25)	23.69 (21.38;25.99)	23.47 (21.68;25.18)	23.25 (21.7;24.83)	22.84 (20.64;25.03)	21.98 (20.13;24.01)	21.59 (20.08;23.13)	21.21 (19.82;22.66)	20.52 (18.55;22.51)	0.94 (0.91;0.96)	0.94 (0.92;0.95)	0.94 (0.92;0.95)	0.94 (0.92;0.96)	0.93 (0.9;0.95)	0.93 (0.91;0.94)	0.92 (0.9;0.94)	0.92 (0.88;0.94)
51_79	Fats and oils	27.88 (25.64;30.12)	27.16 (25.48;28.91)	26.47 (24.97;27.93)	25.24 (23.23;27.17)	25.58 (23.73;27.63)	24.81 (23.28;26.35)	24.06 (22.74;25.39)	22.72 (21.06;24.44)	28.69 (26.56;31.04)	27.95 (26.23;29.6)	27.23 (25.69;28.64)	25.94 (23.99;27.85)	26.59 (24.71;28.53)	25.71 (24.19;27.15)	24.86 (23.57;26.2)	23.36 (21.61;25.07)	0.96 (0.94;0.98)	0.96 (0.94;0.97)	0.96 (0.95;0.97)	0.96 (0.94;0.98)	0.95 (0.93;0.97)	0.95 (0.94;0.97)	0.96 (0.94;0.97)	0.96 (0.94;0.98)
1_8*	Sweets and snacks	94.5 (88.1;101.8)	88.56 (83.81;93.85)	83 (78.21;88.48)	73.49 (66;82.56)	95.67 (89.23;102.97)	88.25 (83.55;93.88)	81.44 (76.62;86.74)	70.11 (63.14;77.64)	97.42 (90.56;104.72)	91.65 (86.86;96.57)	86.27 (80.95;91.54)	77.1 (69.37;85.81)	98.56 (91.77;105.24)	91.18 (86.37;96.47)	84.41 (79.38;89.45)	73.14 (65.87;80.34)	0.97 (0.96;1)	0.97 (0.96;1)	0.96 (0.95;0.99)	0.95 (0.93;0.99)	0.97 (0.96;1)	0.97 (0.96;1)	0.97 (0.96;0.99)	0.96 (0.94;0.99)
9_18	Sweets and snacks	134.86 (124.8;145.3)	116.58 (109.48;123.39)	100.64 (94.97;106.22)	75.83 (69.19;82.15)	139.1 (129.07;150.1)	122.1 (114.93;129.32)	106.88 (100.91;113.09)	82.18 (73.88;91)	136.94 (126.89;147.62)	119.21 (112.17;125.99)	103.9 (98.09;109.32)	80.49 (74.14;87.01)	141.41 (131.66;152.16)	125.25 (118.46;132.21)	111.06 (104.97;117.1)	88.82 (80.52;97.38)	0.98 (0.97;0.99)	0.97 (0.96;0.98)	0.96 (0.94;0.97)	0.93 (0.9;0.95)	0.98 (0.96;0.99)	0.97 (0.95;0.98)	0.95 (0.93;0.97)	0.91 (0.87;0.94)
19_50	Sweets and snacks	118.03 (106.01;130.07)	101.5 (93.2;109.6)	87.19 (80.52;93.86)	65.24 (57.7;72.46)	110.85 (99.82;122.61)	96.71 (88.52;104.9)	84.42 (77.92;91.07)	65.49 (58.15;73.51)	122.38 (110.87;135.05)	106.3 (98.13;114.61)	92.45 (85.85;99.33)	71.33 (63.94;79.04)	118.65 (108.08;130.32)	104.21 (96.13;112.41)	91.63 (85.32;98.37)	72.15 (64.3;80.05)	0.94 (0.92;0.96)	0.93 (0.91;0.95)	0.91 (0.89;0.93)	0.87 (0.84;0.9)	0.9 (0.87;0.93)	0.89 (0.87;0.92)	0.88 (0.86;0.91)	0.87 (0.83;0.9)
51_79	Sweets and snacks	108.53 (98.43;119)	94.41 (87.54;101.3)	82.13 (76.4;87.64)	63.15 (57.06;69.1)	109.99 (100.47;120.46)	96.64 (89.3;103.91)	84.87 (79.18;90.7)	66.35 (60.2;72.86)	112.78 (102.67;123.63)	98.86 (91.85;105.82)	86.76 (81.24;92.13)	68.06 (61.87;74.3)	115.04 (105.65;125.19)	102.02 (94.88;109.27)	90.57 (84.82;96.25)	72.6 (66.08;78.87)	0.95 (0.92;0.96)	0.94 (0.92;0.95)	0.93 (0.91;0.94)	0.9 (0.87;0.93)	0.94 (0.92;0.96)	0.93 (0.91;0.95)	0.92 (0.89;0.93)	0.89 (0.85;0.92)
1_8	Fruit and vegetable juices	68.4 (51.75;91.76)	69.13 (55.1;84)	69.69 (53.27;87.53)	70.32 (41.96;110.16)	71.41 (54.6;92.36)	75.43 (60.63;91.7)	79.47 (61.4;99.76)	87.09 (53.8;133.37)	228.59 (185.05;313.09)	247.43 (204.28;323.87)	267.63 (213.19;362.96)	309.65 (205.1;493.63)	224.46 (180.83;300.02)	252.54 (211.71;321.69)	283.84 (233.38;371.08)	352.64 (246.44;535.02)	0.21 (0.17;0.26)	0.2 (0.17;0.22)	0.18 (0.15;0.21)	0.15 (0.11;0.2)	0.23 (0.19;0.27)	0.21 (0.18;0.24)	0.2 (0.16;0.22)	0.17 (0.12;0.23)
9_18	Fruit and vegetable juices	67.78 (46.08;93.41)	65.37 (46.32;83.72)	62.97 (44.8;77.96)	58.52 (38.01;80.64)	88.04 (59.14;117.19)	80.92 (57.29;102.46)	74.05 (51.53;95.72)	61.92 (36.93;93.19)	214.16 (133.14;407.05)	217.92 (139.72;417.89)	221.72 (139.7;414.94)	228.96 (131.93;458.09)	264.45 (171.65;458.38)	268.31 (173.73;468.08)	272.19 (172.18;501.79)	279.56 (158.63;572.91)	0.21 (0.17;0.26)	0.2 (0.17;0.23)	0.19 (0.16;0.21)	0.16 (0.13;0.2)	0.23 (0.19;0.27)	0.2 (0.17;0.23)	0.18 (0.15;0.2)	0.14 (0.1;0.18)
19_50	Fruit and vegetable juices	68.15 (49.29;92.1)	64.26 (49.19;82.09)	60.56 (46.52;75.06)	54.07 (37.98;73.04)	80.48 (58.55;107.48)	77.05 (59.69;97.57)	73.68 (57.26;93.83)	67.5 (46.05;94.71)	255.25 (180.98;366)	253.1 (182.92;341.59)	250.98 (184.02;334.98)	247.08 (172.44;352.48)	309.92 (221;426.81)	315.32 (231.58;421.45)	320.77 (235.4;432.59)	331.14 (219.9;493.84)	0.24 (0.2;0.29)	0.23 (0.19;0.27)	0.22 (0.19;0.25)	0.2 (0.16;0.24)	0.23 (0.19;0.28)	0.22 (0.19;0.25)	0.21 (0.18;0.24)	0.18 (0.14;0.22)
51_79	Fruit and vegetable juices	97.72 (68.19;131.46)	92.46 (67.5;116.9)	87.42 (64.26;109.34)	78.53 (54.16;105.02)	116.06 (82.17;157.36)	107.27 (79.04;141.41)	98.98 (73.16;127.15)	84.68 (57.44;117.55)	219.2 (153.2;311.04)	215.2 (154.48;294.39)	211.3 (151.95;280.61)	204.25 (140.36;287.31)	255.8 (183.35;348.61)	249.36 (181.05;325.76)	243.15 (177.41;319.84)	232 (161.09;322.5)	0.3 (0.26;0.36)	0.29 (0.25;0.33)	0.28 (0.24;0.31)	0.25 (0.21;0.29)	0.31 (0.27;0.36)	0.29 (0.25;0.33)	0.27 (0.24;0.3)	0.24 (0.19;0.28)
1_8	Soft drinks	618.3 (572.05;665.77)	621.45 (583.31;657.76)	624.57 (580.39;666.81)	630.38 (556.92;701.46)	635.86 (587.8;687.5)	657.33 (614.98;699.68)	678.3 (634.3;722.41)	716.51 (644.78;792.16)	692.96 (646.77;741.51)	695.27 (657.69;732.36)	697.56 (654.15;739.51)	701.84 (629.84;774.79)	714.06 (666.85;763.39)	727.53 (687.46;768.23)	741.14 (696.57;783.48)	767.1 (692.22;841.92)	0.85 (0.82;0.88)	0.85 (0.83;0.88)	0.86 (0.83;0.88)	0.86 (0.8;0.9)	0.85 (0.82;0.88)	0.87 (0.84;0.89)	0.88 (0.85;0.91)	0.91 (0.86;0.94)
9_18	Soft drinks	697.17 (641.4;754.1)	680.53 (633.83;725.31)	664.32 (622.16;704.6)	634.89 (578.65;688.37)	626.1 (572.81;684.45)	635.41 (587.84;684.96)	644.77 (600.27;693.69)	662.5 (597.98;733.31)	737.62 (680.87;796.05)	722.56 (676.48;766.93)	707.95 (666.23;746.32)	681.57 (627.96;735.45)	698.74 (645.78;753.27)	710.19 (665.25;754.4)	721.73 (678.57;767.41)	743.67 (676.98;811.33)	0.91 (0.88;0.93)	0.9 (0.88;0.92)	0.9 (0.87;0.92)	0.89 (0.85;0.91)	0.84 (0.8;0.87)	0.83 (0.81;0.86)	0.83 (0.8;0.86)	0.83 (0.78;0.87)
19_50	Soft drinks	377.2 (331.86;421.86)	378.88 (339.87;417.36)	380.46 (341.22;417.72)	383.15 (332.31;432.47)	385.41 (336.81;437.86)	393.54 (348.53;443.35)	401.6 (356.86;449.47)	416.58 (360.42;480.38)	462.99 (414.46;512.7)	468.95 (427.34;508.82)	474.94 (433.54;512.56)	486.27 (433.1;539.81)	494.28 (443.89;549.57)	510.51 (462.68;560.44)	527.12 (480.94;576.55)	559.43 (501.1;628.14)	0.66 (0.62;0.71)	0.66 (0.62;0.7)	0.65 (0.61;0.68)	0.63 (0.58;0.68)	0.62 (0.58;0.66)	0.61 (0.57;0.65)	0.6 (0.56;0.64)	0.57 (0.52;0.63)
51_79	Soft drinks	143.53 (116.92;171.12)	148.08 (124.38;169.88)	152.73 (129.99;172.57)	161.76 (131.73;189.81)	138.25 (109.11;168.73)	137.12 (111.82;162.01)	136.01 (113.01;160.11)	133.96 (105.56;164.87)	248.55 (213.39;288.86)	256.9 (224.72;290.46)	265.44 (234.88;295.41)	282.08 (242.15;325.41)	282.58 (239.98;331.05)	281.55 (243.21;323.68)	280.52 (243.96;320.63)	278.63 (234.43;331.45)	0.4 (0.35;0.45)	0.4 (0.36;0.44)	0.39 (0.36;0.43)	0.39 (0.35;0.44)	0.31 (0.27;0.36)	0.31 (0.28;0.35)	0.31 (0.28;0.35)	0.31 (0.26;0.35)
1_8	Coffee and tea	53.73 (40.96;68.59)	51.45 (40.92;61.91)	49.27 (38.52;60.16)	45.43 (29.93;64.76)	75.64 (59.68;92.9)	78.37 (64.7;93.36)	81.17 (65.32;97.87)	86.63 (62.4;117.83)	222 (170.59;288.55)	218.56 (170;276.41)	215.19 (167.24;277.37)	209.08 (147.46;296.25)	260.34 (207.07;321.8)	271.77 (218.91;332.57)	283.6 (227.83;349.89)	306.96 (229.66;411.11)	0.19 (0.15;0.22)	0.18 (0.15;0.21)	0.17 (0.14;0.21)	0.16 (0.12;0.22)	0.23 (0.19;0.27)	0.23 (0.19;0.26)	0.22 (0.19;0.26)	0.22 (0.17;0.28)
9_18	Coffee and tea	89.07 (71.86;107.69)	95.33 (78.84;111.71)	101.96 (85.4;116.71)	115.47 (94.13;136.38)	187.76 (157.4;220.04)	193.82 (166.09;222.95)	200 (170.96;227.29)	211.94 (171.08;255.72)	200.88 (169.16;238.28)	212.14 (181.28;245.08)	223.91 (194.03;256.09)	247.56 (209.43;290.05)	328.72 (286.44;372.58)	342.59 (303.3;383.76)	356.9 (318.6;397.55)	385.11 (329.36;446.11)	0.3 (0.26;0.34)	0.3 (0.27;0.34)	0.31 (0.27;0.34)	0.32 (0.27;0.36)	0.42 (0.37;0.47)	0.41 (0.37;0.45)	0.41 (0.37;0.45)	0.4 (0.34;0.45)
19_50	Coffee and tea	609.71 (552.62;669.77)	616.44 (564.73;665.74)	623.17 (573.47;670.1)	635.78 (570.22;698.92)	1051.09 (953.08;1154.83)	1021.09 (936.09;1107.44)	992.04 (914.51;1070.56)	939.85 (848.75;1037.87)	667.82 (609.71;731.44)	676.66 (626.37;726.86)	685.54 (635.66;734.34)	702.35 (634.89;768.66)	1138.79 (1040.82;1242.75)	1110.72 (1025.1;1194.43)	1083.58 (1003.11;1160.84)	1034.92 (938.79;1129.11)	0.86 (0.83;0.89)	0.86 (0.83;0.89)	0.86 (0.83;0.88)	0.85 (0.82;0.89)	0.88 (0.85;0.91)	0.87 (0.85;0.9)	0.87 (0.84;0.89)	0.86 (0.82;0.89)
51_79*	Coffee and tea	839.54 (785.53;909.96)	831.85 (789.63;895.4)	824.27 (783.44;886.13)	810.25 (764.77;882.8)	1118.47 (1047.67;1211.13)	1130.57 (1070.87;1218.06)	1142.69 (1083.1;1228.02)	1165.55 (1089.67;1257)	884.74 (825.86;946.25)	877.94 (829.7;924.72)	871.25 (827.19;913.69)	858.97 (805.25;914.4)	1177.46 (1103.59;1249.38)	1189.78 (1122.43;1255.22)	1202.12 (1142.03;1264.76)	1225.39 (1149.84;1300.54)	0.95 (0.93;1)	0.95 (0.93;1)	0.95 (0.94;1)	0.94 (0.93;1)	0.95 (0.93;1)	0.95 (0.93;1)	0.95 (0.94;1)	0.95 (0.93;1)
1_8	Tap water	306.56 (263.83;350.56)	286.97 (251.22;320.13)	268.64 (231.38;304.32)	237.25 (186.48;291.96)	304.95 (261.61;353.38)	299.43 (260.12;338.52)	293.84 (254.86;338.01)	283.18 (227.71;350.5)	362.25 (316.3;411.21)	342.92 (306;376.59)	324.78 (284.7;363.56)	293.59 (236.46;357.55)	363.46 (315.41;413.93)	361.46 (320.51;401.21)	359.5 (318.22;403.85)	355.88 (292.03;430.51)	0.69 (0.65;0.73)	0.68 (0.65;0.71)	0.66 (0.63;0.7)	0.64 (0.57;0.7)	0.68 (0.64;0.72)	0.67 (0.64;0.7)	0.65 (0.61;0.69)	0.62 (0.55;0.69)
9_18	Tap water	389.28 (332.76;452.7)	411.19 (359.49;462.64)	433.78 (377.95;487.1)	478.05 (403.42;555.48)	614.61 (527.28;712.08)	653.92 (570.51;737.61)	695.25 (608.3;781.98)	778.76 (657.44;921.07)	447.59 (386.37;515.96)	478.43 (423.02;536.18)	511.09 (451.73;567.31)	577.8 (493.41;665.63)	678.58 (586.91;775.59)	718.75 (631.85;803.17)	760.89 (673.53;848.46)	845.86 (719.5;986.4)	0.75 (0.71;0.79)	0.73 (0.7;0.77)	0.72 (0.69;0.75)	0.69 (0.64;0.73)	0.81 (0.77;0.84)	0.81 (0.78;0.84)	0.82 (0.79;0.85)	0.83 (0.78;0.88)
19_50	Tap water	703.09 (602.16;806.67)	723.6 (627.66;810.46)	744.44 (649.16;834.75)	784.58 (661.19;906.02)	1130.76 (966.84;1307.83)	1169.2 (1012.21;1326.54)	1208.59 (1049.49;1359.51)	1285.31 (1105.04;1483.9)	766.4 (662.72;873.59)	791.2 (696.84;881.72)	816.57 (717.62;906.75)	865.9 (737.32;997.33)	1197.29 (1032.24;1371.27)	1238.53 (1084.55;1392.53)	1280.8 (1123.05;1432.01)	1363.22 (1180.27;1562.62)	0.8 (0.76;0.84)	0.8 (0.76;0.83)	0.79 (0.76;0.82)	0.78 (0.74;0.82)	0.85 (0.82;0.89)	0.85 (0.83;0.88)	0.85 (0.83;0.88)	0.85 (0.81;0.89)
51_79	Tap water	354.66 (308.85;402.22)	377.05 (333.25;418.48)	400.6 (356.88;441.52)	448.26 (390.65;506.95)	991.63 (872.75;1118.48)	995.7 (885.43;1108.37)	999.73 (891.07;1101.29)	1007.27 (890.73;1130.07)	402.11 (355.85;452.22)	426.12 (383.94;467.91)	451.33 (406.51;492.71)	502.19 (440.44;562.67)	1037.81 (921.98;1161.46)	1042.56 (932.64;1153.09)	1047.29 (940.92;1150.32)	1056.14 (935.9;1177.52)	0.77 (0.72;0.81)	0.77 (0.74;0.81)	0.78 (0.74;0.81)	0.78 (0.74;0.82)	0.9 (0.87;0.92)	0.89 (0.87;0.92)	0.89 (0.87;0.92)	0.89 (0.86;0.92)
1_8**	Alcoholic drinks	0 (0;0)	0 (0;0)	0 (0;0)	0 (0;0)	0 (0;0)	0 (0;0)	0 (0;0)	0 (0;0)	0 (0;0)	0 (0;0)	0 (0;0)	0 (0;0)	0 (0;0)	0 (0;0)	0 (0;0)	0 (0;0)	0 (0;0)	0 (0;0)	0 (0;0)	0 (0;0)	0 (0;0)	0 (0;0)	0 (0;0)	0 (0;0)
9_18	Alcoholic drinks	22.26 (12.05;42.61)	25.42 (15.31;42.07)	28.95 (17.79;45.14)	36.74 (20.13;58.32)	13.03 (5.6;28.04)	7.98 (4.24;13.95)	4.85 (2.06;9.94)	1.88 (0.32;8.75)	568.08 (235.01;1245.05)	583.52 (258.99;1243.08)	599.24 (273.2;1302.26)	629.57 (282.7;1324.96)	326.1 (117.2;750.49)	281.6 (110.63;607.93)	243.5 (89.18;568)	185.86 (35.41;697.97)	0.03 (0.02;0.05)	0.04 (0.03;0.05)	0.04 (0.03;0.06)	0.05 (0.03;0.07)	0.03 (0.02;0.06)	0.02 (0.02;0.04)	0.02 (0.01;0.03)	0.01 (0;0.03)
19_50	Alcoholic drinks	238.55 (193.29;290.03)	215.14 (179.01;251.47)	193.86 (161.37;222.92)	158.99 (124.82;194.2)	69.39 (50.63;93.14)	64.56 (50.23;81.59)	60.03 (46.9;75.75)	52.25 (36.06;73.8)	488.43 (403.19;592.18)	460.14 (387.38;540.83)	433.73 (364.75;505.44)	388.61 (311.55;475.99)	275.66 (207.26;359.78)	270.93 (211.26;340.57)	266.32 (207.64;333.95)	257.97 (183.39;357.1)	0.42 (0.37;0.47)	0.4 (0.36;0.44)	0.38 (0.34;0.41)	0.34 (0.29;0.39)	0.2 (0.16;0.24)	0.19 (0.16;0.22)	0.18 (0.15;0.2)	0.16 (0.12;0.2)
51_79	Alcoholic drinks	236.64 (205.85;270.24)	226.21 (199.23;252.69)	216.08 (191.05;239.69)	197.82 (168.76;225.83)	117.56 (96.77;139.63)	113.26 (96.03;131.81)	109.11 (93.08;126.58)	101.72 (82.93;122.43)	330.81 (291.36;375.35)	323.7 (290.7;359.13)	316.81 (285.21;348.3)	304.39 (265.83;344.04)	224.84 (191.65;260.62)	220.52 (190.31;250.91)	216.32 (187.62;245.14)	208.72 (177.11;242.3)	0.62 (0.57;0.67)	0.6 (0.56;0.64)	0.58 (0.54;0.62)	0.54 (0.5;0.6)	0.41 (0.37;0.46)	0.4 (0.36;0.45)	0.4 (0.36;0.43)	0.38 (0.33;0.43)
1_8	Condiments, sauces and broth	24.42 (20.18;29.36)	28.56 (24.56;32.45)	33.1 (28.17;38.19)	42.75 (31.91;55.13)	31.1 (25.9;37.45)	33.77 (29;38.59)	36.64 (31.48;42.46)	42.6 (32.16;55.86)	48.62 (40.61;58.58)	52.32 (44.93;59.93)	56.26 (47.67;64.9)	64.38 (49.3;83.09)	54.38 (45.58;64.38)	58.29 (50.68;66.42)	62.43 (53.73;72.13)	70.94 (54.26;90.94)	0.48 (0.44;0.53)	0.53 (0.5;0.56)	0.57 (0.53;0.61)	0.65 (0.58;0.71)	0.55 (0.51;0.59)	0.56 (0.53;0.59)	0.57 (0.53;0.6)	0.58 (0.51;0.65)
9_18	Condiments, sauces and broth	48.38 (41.67;55.85)	51.57 (45.88;57.6)	54.82 (49.15;60.36)	61.12 (51.92;69.8)	55.05 (47.62;63.06)	59.2 (51.92;66.12)	63.43 (56.61;70.5)	71.57 (60.79;83.91)	67.1 (58.02;78.11)	69.51 (61.88;77.46)	71.97 (65.16;79.3)	76.79 (66.28;87.71)	75.9 (66.38;86.1)	78.86 (70.89;87.39)	81.9 (74.05;91.36)	87.86 (75.58;101.95)	0.71 (0.66;0.76)	0.73 (0.7;0.76)	0.75 (0.72;0.78)	0.79 (0.74;0.82)	0.72 (0.67;0.76)	0.74 (0.71;0.77)	0.77 (0.73;0.8)	0.81 (0.75;0.85)
19_50	Condiments, sauces and broth	91.65 (78.41;106.25)	91.39 (80.41;102.25)	91.11 (80.56;100.76)	90.52 (75.94;105.03)	99.29 (85.03;115.21)	98.82 (86.49;111.57)	98.29 (87.23;109.84)	97.16 (82.66;114.18)	107.69 (92.39;125.21)	108.17 (95.81;121.15)	108.64 (97.02;120.36)	109.53 (93.25;126.5)	124.62 (107.71;143.15)	122.4 (108.26;137.39)	120.25 (107.49;133.67)	116.34 (99.18;134.46)	0.82 (0.78;0.85)	0.81 (0.78;0.84)	0.81 (0.78;0.83)	0.79 (0.75;0.83)	0.76 (0.72;0.8)	0.77 (0.74;0.8)	0.78 (0.75;0.81)	0.8 (0.76;0.84)
51_79	Condiments, sauces and broth	104.23 (87.07;123.12)	109.45 (95;124.46)	114.82 (100.47;128.58)	125.34 (105.34;145.85)	100.46 (84.48;119.47)	103.52 (89.26;118.56)	106.59 (93.54;120.29)	112.43 (94.99;131.83)	122.37 (103.02;145.22)	127.23 (110.75;144.31)	132.22 (116.15;147.7)	142.04 (120.41;164.31)	122.68 (104.35;144.33)	125.14 (108.99;142.29)	127.63 (112.49;143.03)	132.38 (112.07;153.86)	0.81 (0.77;0.85)	0.82 (0.79;0.85)	0.83 (0.81;0.85)	0.85 (0.81;0.88)	0.77 (0.73;0.81)	0.78 (0.75;0.81)	0.79 (0.76;0.82)	0.81 (0.77;0.84)
1_8*	Miscellaneous	0.31 (0;3.24)	0.3 (0;3.07)	0.26 (0;2.82)	0.2 (0;2.45)	0.09 (0;0.89)	0.2 (0;1.89)	0.4 (0;3.96)	1.45 (0;19.22)	18.26 (1.95;159.66)	21.72 (2.4;193.64)	25.8 (2.93;232.78)	35.54 (3.93;320.06)	5.68 (0.73;52.12)	12.84 (1.72;117.17)	28.79 (3.61;267.62)	129.08 (11.26;1662.6)	0.02 (0;0.03)	0.02 (0;0.02)	0.01 (0;0.02)	0.01 (0;0.02)	0.02 (0;0.03)	0.02 (0;0.03)	0.02 (0;0.03)	0.02 (0;0.03)
9_18*	Miscellaneous	1.14 (0.05;9.86)	1.01 (0.04;7.21)	0.9 (0.03;6.07)	0.73 (0.03;5.6)	0.82 (0.05;5.02)	0.63 (0.04;3.79)	0.48 (0.03;3.14)	0.3 (0.01;2.36)	34.76 (5.54;217.43)	29.13 (5.51;162.24)	24.45 (5.19;122.59)	17.66 (3.16;112.35)	18.95 (3.45;116.34)	16.34 (3.31;94.93)	14.1 (2.99;76.83)	10.73 (1.96;63.74)	0.04 (0;0.06)	0.05 (0;0.06)	0.05 (0;0.06)	0.05 (0;0.06)	0.05 (0;0.06)	0.05 (0;0.06)	0.05 (0;0.06)	0.04 (0;0.06)
19_50	Miscellaneous	6.13 (1.21;16.24)	6.93 (1.51;15.74)	7.8 (1.86;16.73)	9.63 (2.18;21.22)	10.84 (2.63;25.42)	9.77 (2.75;20.01)	8.8 (2.63;17.81)	7.21 (2.02;15.5)	492.81 (37.99;6338.4)	507.72 (42.7;5884.21)	522.93 (48.88;5997.53)	552.43 (53.86;5710.91)	443.32 (50.68;4071.1)	371.59 (43.49;3001.95)	311.98 (38.59;2450.53)	225.42 (26.91;1693.79)	0.09 (0.05;0.13)	0.1 (0.06;0.13)	0.1 (0.07;0.14)	0.11 (0.07;0.15)	0.15 (0.1;0.18)	0.15 (0.12;0.18)	0.16 (0.13;0.19)	0.18 (0.14;0.21)
51_79*	Miscellaneous	3.35 (1.78;5.91)	3.44 (1.89;5.93)	3.54 (2.02;5.92)	3.72 (2.04;6.36)	4.65 (2.55;7.85)	4.69 (2.65;7.79)	4.72 (2.71;7.77)	4.79 (2.71;7.98)	9.07 (5.03;15.71)	9.26 (5.4;15.89)	9.46 (5.69;15.76)	9.85 (5.77;17.24)	12.41 (7.26;20.95)	12.48 (7.5;21.24)	12.55 (7.64;21.12)	12.67 (7.52;21.65)	0.36 (0.32;0.38)	0.36 (0.32;0.38)	0.37 (0.33;0.39)	0.37 (0.33;0.39)	0.37 (0.33;0.39)	0.37 (0.33;0.39)	0.37 (0.33;0.39)	0.37 (0.33;0.39)
* Variables for which spread of the data was insufficient for the model to estimate the correlation between probability and amount. Therefor an uncorrelated model was used to calculate predicted values. A similar procedure was used, but now u1v and u2v were drawn independently of each other.
** Children did not consume alcohol.
Cells in red: The model incorrectly extrapolated data to these quartiles. Therefore these numbers should be interpreted with caution.
